# Supplementary material for: Saline-Alkaline Stress Suppresses Soybean Germination and Early Seedling Growth via Induction of DNA Damage in Roots
Source: Plants (Basel). 2026 Apr 7;15(7):1131. doi: 10.3390/plants15071131 (PMC13075964; doi:10.3390/plants15071131)
Supplement: Supplementary file 1 [file plants-15-01131-s001.zip]

Archive with 1 entries (1 files):
- plants-4220863-supplementary.pdf
